# Supplementary material for: Dynamic Compression Flows for Neuroscience Data
Source: bioRxiv. 2026 Feb 13:2026.02.12.705535. Preprint. [Version 1] doi: 10.64898/2026.02.12.705535 (PMC12919234; doi:10.64898/2026.02.12.705535)
Supplement: Supplement 1 [file media-1.zip]

Archive with 25 entries (21 files):
- DCF_code/
- DCF_code/analysis/
- DCF_code/analysis/paper_plot_ball_dim3_lag0.ipynb
- DCF_code/analysis/paper_plot_ball_main.ipynb
- DCF_code/analysis/paper_plot_ball_penalties.ipynb
- DCF_code/analysis/paper_plot_ball_weights.ipynb
- DCF_code/analysis/paper_plot_bird.ipynb
- DCF_code/analysis/paper_plot_maze.ipynb
- DCF_code/analysis/paper_plot_musal.ipynb
- DCF_code/analysis/plot_musal_v5.py
- DCF_code/analysis/plot_neural.py
- DCF_code/analysis/plot_neural_v7.py
- DCF_code/analysis/plot_sim_results_img_v7.py
- DCF_code/analysis/plot_sim_results_v7.py
- DCF_code/dnnlib/
- DCF_code/dnnlib/nlb_util_v2.py
- DCF_code/dnnlib/util_v7.py
- DCF_code/dnnlib/vae.py
- DCF_code/dnnlib/__init__.py
- DCF_code/training/
- DCF_code/training/loss_v7.py
- DCF_code/training/networks_v7.py
- DCF_code/training/toy_training_loop_vfm_v7.py
- DCF_code/training/__init__.py
- DCF_code/vfm_train_v7.py
