# Supplementary material for: Dynamic Compression Flows for Neuroscience Data
Source: bioRxiv. 2026 Feb 13:2026.02.12.705535. Preprint. [Version 1] doi: 10.64898/2026.02.12.705535 (PMC12919234; doi:10.64898/2026.02.12.705535)
Supplement: Supplement 1 [file media-1.zip › DCF_code/training/__init__.py]

# This work is licensed under a Creative Commons
# Attribution-NonCommercial-ShareAlike 4.0 International License.
# You should have received a copy of the license along with this
# work. If not, see http://creativecommons.org/licenses/by-nc-sa/4.0/

# empty
